# Supplementary material for: Peperomin E and its orally bioavailable analog induce oxidative stress-mediated apoptosis of acute myeloid leukemia progenitor cells by targeting thioredoxin reductase
Source: Redox Biol. 2019 Mar 8;24:101153. doi: 10.1016/j.redox.2019.101153 (PMC6434189; doi:10.1016/j.redox.2019.101153)
Supplement: Multimedia component 1 [file mmc1.xml]

<?xml version="1.0" encoding="UTF-8" standalone="no"?><data:data><datasets><author>wxzatnj@sina.com</author><type>0</type><dataset><value>1</value><reason>Data will be made available on request</reason><comments/></dataset></datasets></data:data>
